# Supplementary material for: Senescence-related genes and proteins in the development of Alzheimer’s disease: evidence from transcriptomic and Mendelian randomization analysis
Source: Front Aging Neurosci. 2024 Aug 2;16:1423725. doi: 10.3389/fnagi.2024.1423725 (PMC11327092; doi:10.3389/fnagi.2024.1423725)
Supplement: Supplementary file 1 [file Table_1.XLSX]

## Sheet: Table S1
Supplementary Table 1. List of the Senescence-related genes
Classification	Gene symbol
(Metallo-)proteases	CTSB
(Metallo-)proteases	HGF
(Metallo-)proteases	MMP1
(Metallo-)proteases	MMP10
(Metallo-)proteases	MMP12
(Metallo-)proteases	MMP13
(Metallo-)proteases	MMP14
(Metallo-)proteases	MMP2
(Metallo-)proteases	MMP3
(Metallo-)proteases	MMP9
(Metallo-)proteases	PAPPA
(Metallo-)proteases	PLAT
(Metallo-)proteases	PLAU
Cytokine/Chemokine	CCL1
Cytokine/Chemokine	CCL13
Cytokine/Chemokine	CCL16
Cytokine/Chemokine	CCL2
Cytokine/Chemokine	CCL20
Cytokine/Chemokine	CCL24
Cytokine/Chemokine	CCL26
Cytokine/Chemokine	CCL3
Cytokine/Chemokine	CCL3L1
Cytokine/Chemokine	CCL4
Cytokine/Chemokine	CCL5
Cytokine/Chemokine	CCL7
Cytokine/Chemokine	CCL8
Cytokine/Chemokine	CSF1
Cytokine/Chemokine	CSF2
Cytokine/Chemokine	CXCL1
Cytokine/Chemokine	CXCL10
Cytokine/Chemokine	CXCL12
Cytokine/Chemokine	CXCL16
Cytokine/Chemokine	CXCL2
Cytokine/Chemokine	CXCL3
Cytokine/Chemokine	CXCL8
Cytokine/Chemokine	CXCR2
Cytokine/Chemokine	IL10
Cytokine/Chemokine	IL13
Cytokine/Chemokine	IL15
Cytokine/Chemokine	IL18
Cytokine/Chemokine	IL1A
Cytokine/Chemokine	IL1B
Cytokine/Chemokine	IL2
Cytokine/Chemokine	IL32
Cytokine/Chemokine	IL6
Cytokine/Chemokine	IL7
Cytokine/Chemokine	SPP1
Cytokine/Chemokine	TNF
Growth factor	AREG
Growth factor	BMP2
Growth factor	BMP6
Growth factor	EREG
Growth factor	FGF1
Growth factor	FGF2
Growth factor	FGF7
Growth factor	GDF15
Growth factor	IGF1
Growth factor	INHA
Growth factor	KITLG
Growth factor	NRG1
Growth factor	PGF
Growth factor	VEGFA
Growth factor	VEGFC
Intercellular signal molecule	ANGPT1
Intercellular signal molecule	ANGPTL4
Intercellular signal molecule	DKK1
Intercellular signal molecule	EDN1
Intercellular signal molecule	ESM1
Intercellular signal molecule	GMFG
Intercellular signal molecule	SEMA3F
Intercellular signal molecule	SPX
Intercellular signal molecule	VGF
Intercellular signal molecule	WNT16
Intercellular signal molecule	WNT2
Miscellaneous	ANG
Miscellaneous	BEX3
Miscellaneous	CD55
Miscellaneous	GEM
Miscellaneous	ICAM1
Miscellaneous	ICAM3
Miscellaneous	IGFBP7
Miscellaneous	IQGAP2
Miscellaneous	LCP1
Miscellaneous	NAP1L4
Miscellaneous	PECAM1
Miscellaneous	PTBP1
Miscellaneous	SCAMP4
Miscellaneous	TUBGCP2
Protease inhibitors	C3
Protease inhibitors	CST4
Protease inhibitors	IGFBP1
Protease inhibitors	IGFBP2
Protease inhibitors	IGFBP3
Protease inhibitors	IGFBP4
Protease inhibitors	IGFBP5
Protease inhibitors	IGFBP6
Protease inhibitors	SERPINB4
Protease inhibitors	SERPINE1
Protease inhibitors	SERPINE2
Protease inhibitors	TIMP2
Protein modifying enzymes	ITPKA
Protein modifying enzymes	MIF
Protein modifying enzymes	PIGF
Protein modifying enzymes	PTGES
Protein modifying enzymes	RPS6KA5
Transcription factors and regulators	CTNNB1
Transcription factors and regulators	ETS2
Transcription factors and regulators	HMGB1
Transcription factors and regulators	JUN
Transmembrane signal receptors	ACVR1B
Transmembrane signal receptors	AXL
Transmembrane signal receptors	CD9
Transmembrane signal receptors	CSF2RB
Transmembrane signal receptors	EGF
Transmembrane signal receptors	EGFR
Transmembrane signal receptors	FAS
Transmembrane signal receptors	IL6ST
Transmembrane signal receptors	ITGA2
Transmembrane signal receptors	PLAUR
Transmembrane signal receptors	PTGER2
Transmembrane signal receptors	SELPLG
Transmembrane signal receptors	TNFRSF10C
Transmembrane signal receptors	TNFRSF11B
Transmembrane signal receptors	TNFRSF1A
Transmembrane signal receptors	TNFRSF1B

## Sheet: Table S2
Supplementary Table 2. Results of Mendelian randomization analysis in discovery stage
outcome	exposure	method	nsnp	IVW_pval	or	or_lci95	or_uci95	Heterogeneity_pval	Pleiotropy_pval
AD	ACVR1B	Inverse variance weighted	20	0.669188	0.962665	0.808483	1.14625	0.183343	0.982913
AD	ANG	Inverse variance weighted	57	0.0622943	0.933367	0.868092	1.00355	0.166317	0.200448
AD	ANGPT1	Inverse variance weighted	37	0.965577	0.99744	0.887826	1.12059	0.497208	0.362904
AD	ANGPTL4	Inverse variance weighted	19	0.305596	0.908146	0.75527	1.09197	0.0690339	0.36165
AD	AREG	Inverse variance weighted	22	0.755114	1.02634	0.871642	1.20849	0.918039	0.765444
AD	AXL	Inverse variance weighted	68	0.603703	0.984956	0.930163	1.04298	0.257147	0.0678476
AD	BMP2	Inverse variance weighted	19	0.210701	0.914645	0.795382	1.05179	0.560028	0.17765
AD	BMP6	Inverse variance weighted	40	0.429918	0.961898	0.873447	1.05931	0.237982	0.812282
AD	C3_C3	Inverse variance weighted	30	0.479767	0.947938	0.817292	1.09947	0.0791833	0.705286
AD	C3_C3a	Inverse variance weighted	22	0.632866	0.959454	0.809596	1.13705	0.95629	0.88919
AD	C3_C3b	Inverse variance weighted	19	0.921572	1.0076	0.866557	1.17161	0.194779	0.0473398
AD	C3_C3d	Inverse variance weighted	19	0.676321	0.962733	0.805507	1.15065	0.23753	0.0338291
AD	C3_iC3b	Inverse variance weighted	28	0.681965	0.966303	0.820184	1.13845	0.104194	0.776699
AD	CCL1	Inverse variance weighted	45	0.513902	1.02361	0.954335	1.09792	0.225466	0.844765
AD	CCL13	Inverse variance weighted	23	0.216208	0.910586	0.784962	1.05631	0.808657	0.223383
AD	CCL16	Inverse variance weighted	71	0.459727	0.983032	0.939428	1.02866	0.278116	0.00453532
AD	CCL2	Inverse variance weighted	19	0.530757	0.938591	0.769871	1.14429	0.0510378	0.98636
AD	CCL20	Inverse variance weighted	14	0.763039	1.0288	0.855391	1.23737	0.914687	0.717166
AD	CCL24	Inverse variance weighted	21	0.164834	1.08456	0.967181	1.21618	0.854529	0.883776
AD	CCL26	Inverse variance weighted	25	0.372907	1.08138	0.910409	1.28446	0.00631809	0.372086
AD	CCL3	Inverse variance weighted	25	0.0656787	1.09877	0.993909	1.21469	0.0359844	0.32446
AD	CCL3L1	Inverse variance weighted	48	0.242955	1.0495	0.967746	1.13816	0.0602197	0.813818
AD	CCL4L1-LAG1	Inverse variance weighted	28	0.70127	1.02355	0.908772	1.15283	0.661823	0.543417
AD	CCL5	Inverse variance weighted	43	0.738773	1.01481	0.930817	1.10638	0.378053	0.109015
AD	CCL7	Inverse variance weighted	66	0.0828844	0.949999	0.896491	1.0067	0.00597799	0.66608
AD	CCL8	Inverse variance weighted	91	0.0113967	0.940445	0.896762	0.986256	0.57962	0.069031
AD	CD55	Inverse variance weighted	61	0.00156036	0.857767	0.779981	0.943312	0.212831	0.229336
AD	CD9	Inverse variance weighted	39	0.681673	1.02134	0.923324	1.12976	0.0414814	0.665786
AD	CSF1	Inverse variance weighted	16	0.886826	1.01696	0.806751	1.28193	0.0886772	0.705001
AD	CSF2	Inverse variance weighted	17	0.173756	0.875602	0.72306	1.06032	0.647251	0.553372
AD	CSF2RB	Inverse variance weighted	54	0.399372	0.972598	0.911736	1.03752	0.0604216	0.106352
AD	CST4	Inverse variance weighted	65	0.857002	0.994821	0.940194	1.05262	0.482666	0.696395
AD	CTNNB1	Inverse variance weighted	48	0.557664	1.02441	0.945064	1.11042	0.0616246	0.60606
AD	CTSB	Inverse variance weighted	79	0.225396	0.966958	0.91583	1.02094	0.0226656	0.367502
AD	CXCL1	Inverse variance weighted	81	0.400033	0.982764	0.943763	1.02338	0.845594	0.877653
AD	CXCL10	Inverse variance weighted	24	0.0589034	0.857352	0.730807	1.00581	0.0392731	0.382815
AD	CXCL12	Inverse variance weighted	52	0.996587	0.99971	0.875254	1.14186	3.44231e-09	0.564777
AD	CXCL16	Inverse variance weighted	63	0.97162	1.00215	0.89043	1.12788	2.08104e-24	0.991309
AD	CXCL8	Inverse variance weighted	32	0.117225	1.1012	0.976078	1.24236	0.755827	0.525477
AD	DKK1	Inverse variance weighted	63	0.204997	1.04373	0.976885	1.11515	0.64068	0.0822216
AD	EDN1	Inverse variance weighted	18	0.463272	0.933401	0.776398	1.12215	0.834063	0.655148
AD	EGF	Inverse variance weighted	27	0.680258	1.03074	0.892507	1.19038	0.285993	0.957017
AD	EGFR	Inverse variance weighted	19	0.409787	0.941951	0.817094	1.08589	0.235944	0.280389
AD	EREG	Inverse variance weighted	21	0.118101	0.873853	0.737891	1.03487	0.302862	0.814765
AD	ESM1	Inverse variance weighted	48	0.832907	0.988538	0.888137	1.10029	0.050102	0.672139
AD	ETS2	Inverse variance weighted	34	0.433246	1.04691	0.933503	1.17409	0.761248	0.15556
AD	FAS	Inverse variance weighted	41	0.0847748	0.927242	0.850918	1.01041	0.334241	0.890743
AD	FGF1	Inverse variance weighted	21	0.188183	0.899388	0.767992	1.05327	0.169581	0.330672
AD	FGF2	Inverse variance weighted	69	0.812245	0.993821	0.944267	1.04597	0.340589	0.319112
AD	FGF7	Inverse variance weighted	24	0.422817	1.06583	0.911971	1.24566	0.306572	0.312454
AD	GDF15	Inverse variance weighted	67	0.441685	1.02701	0.959589	1.09917	0.232794	0.164255
AD	GEM	Inverse variance weighted	86	0.403347	1.02174	0.971483	1.07459	0.00789145	0.439612
AD	GMFG	Inverse variance weighted	13	0.649762	1.05345	0.841396	1.31896	0.381328	0.234317
AD	HGF	Inverse variance weighted	29	0.457267	0.954378	0.843819	1.07942	0.304829	0.333017
AD	HMGB1	Inverse variance weighted	21	0.617289	1.04493	0.879458	1.24154	0.0477439	0.920251
AD	ICAM1	Inverse variance weighted	70	0.440605	0.98578	0.950541	1.02232	0.0771244	0.162964
AD	ICAM3	Inverse variance weighted	33	0.762481	1.01575	0.917855	1.12408	0.280883	0.681434
AD	IGF1	Inverse variance weighted	55	0.623344	1.02332	0.933382	1.12192	0.524428	0.742538
AD	IGFBP1	Inverse variance weighted	50	0.4765	0.962353	0.865871	1.06959	0.0193112	0.448694
AD	IGFBP2	Inverse variance weighted	31	0.717213	0.976112	0.856398	1.11256	0.675501	0.716358
AD	IGFBP3	Inverse variance weighted	76	0.93333	1.00269	0.941461	1.06791	0.835892	0.107369
AD	IGFBP4	Inverse variance weighted	19	0.477978	0.936104	0.780034	1.1234	0.145983	0.43851
AD	IGFBP5	Inverse variance weighted	19	0.705894	0.961503	0.784152	1.17896	0.0915684	0.994246
AD	IGFBP6	Inverse variance weighted	24	0.938171	0.994609	0.867633	1.14017	0.326714	0.242598
AD	IGFBP7	Inverse variance weighted	67	0.907903	1.00409	0.936929	1.07608	0.0446097	0.408932
AD	IL10	Inverse variance weighted	21	0.995217	1.00061	0.82086	1.21971	0.277224	0.023111
AD	IL13	Inverse variance weighted	25	0.516437	1.05054	0.90517	1.21926	0.0676572	0.156496
AD	IL15	Inverse variance weighted	27	0.413527	1.05703	0.925441	1.20734	0.890813	0.481406
AD	IL18	Inverse variance weighted	16	0.49921	1.07721	0.868182	1.33657	0.125002	0.0788162
AD	IL1A	Inverse variance weighted	26	0.108792	0.876891	0.746815	1.02962	0.41936	0.438846
AD	IL1B	Inverse variance weighted	28	0.941472	1.00482	0.883818	1.14238	0.407874	0.759464
AD	IL2	Inverse variance weighted	23	0.411527	0.938467	0.806475	1.09206	0.369809	0.744811
AD	IL32	Inverse variance weighted	16	0.773906	0.976337	0.82916	1.14964	0.307424	0.579331
AD	IL6	Inverse variance weighted	17	0.249728	0.877197	0.701779	1.09646	0.317891	0.425354
AD	IL6ST	Inverse variance weighted	58	0.820872	0.992091	0.926187	1.06268	0.830046	0.589439
AD	IL7	Inverse variance weighted	22	0.962168	1.00413	0.84696	1.19046	0.728953	0.255415
AD	ITGA2	Inverse variance weighted	19	0.51454	0.945924	0.800301	1.11805	0.538425	0.397713
AD	ITPKA	Inverse variance weighted	26	0.251563	1.09833	0.935624	1.28933	0.0348106	0.178111
AD	JUN	Inverse variance weighted	26	0.633653	1.02462	0.927088	1.13242	0.293924	0.604387
AD	KITLG	Inverse variance weighted	42	0.364665	1.06906	0.925324	1.23513	2.66902e-11	0.462909
AD	LCP1	Inverse variance weighted	31	0.176668	0.904919	0.782823	1.04606	0.0174672	0.735615
AD	MIF	Inverse variance weighted	16	0.851738	0.988036	0.870877	1.12096	0.55877	0.102202
AD	MMP1	Inverse variance weighted	105	0.0584531	1.03893	0.998634	1.08086	0.319635	0.668103
AD	MMP10	Inverse variance weighted	63	0.475257	0.981938	0.934014	1.03232	0.193448	0.0526755
AD	MMP12	Inverse variance weighted	73	0.864952	0.995596	0.946219	1.04755	0.0381953	0.910163
AD	MMP13	Inverse variance weighted	22	0.79227	1.0225	0.866468	1.20662	0.139289	0.642476
AD	MMP14	Inverse variance weighted	18	0.796307	1.02325	0.859406	1.21832	0.316414	0.280036
AD	MMP2	Inverse variance weighted	32	0.543498	0.960558	0.843611	1.09372	0.246571	0.682336
AD	MMP3	Inverse variance weighted	32	0.0623061	0.483446	0.225143	1.03809	0.705284	0.253872
AD	MMP9	Inverse variance weighted	58	0.786798	1.01164	0.930275	1.10012	0.0386765	0.263155
AD	NAP1L4	Inverse variance weighted	21	0.667463	0.970068	0.844489	1.11432	0.23918	0.475171
AD	NRG1-SMDF	Inverse variance weighted	25	0.103915	0.907418	0.807147	1.02014	0.26412	0.310559
AD	PAPPA	Inverse variance weighted	60	0.044298	0.932371	0.870868	0.998217	0.649118	0.116031
AD	PECAM1	Inverse variance weighted	34	0.374926	1.04213	0.951329	1.1416	0.18128	0.872851
AD	PGF	Inverse variance weighted	22	0.700074	1.03259	0.877129	1.2156	0.598667	0.424098
AD	PLAT	Inverse variance weighted	27	0.0598774	0.898543	0.803793	1.00446	0.333194	0.836884
AD	PLAU	Inverse variance weighted	63	0.189591	1.05177	0.975369	1.13415	0.463287	0.774652
AD	PLAUR	Inverse variance weighted	25	0.0304315	1.14896	1.0132	1.30292	0.523303	0.0820424
AD	SELPLG	Inverse variance weighted	78	0.782517	0.991438	0.932714	1.05386	0.0611453	0.951036
AD	SERPINB4	Inverse variance weighted	32	0.0855236	0.867817	0.73832	1.02003	0.00696852	0.353965
AD	SERPINE1	Inverse variance weighted	23	0.216027	0.897103	0.755322	1.0655	0.126998	0.241132
AD	SERPINE2	Inverse variance weighted	68	0.0273547	0.910664	0.838023	0.989603	0.712567	0.511204
AD	SPP1	Inverse variance weighted	34	0.788637	1.01152	0.93027	1.09986	0.671752	0.923165
AD	TIMP2	Inverse variance weighted	30	0.381249	0.950922	0.849617	1.06431	0.335702	0.0918542
AD	TNF	Inverse variance weighted	21	0.267832	0.906337	0.761626	1.07854	0.36584	0.858121
AD	TNFRSF11B	Inverse variance weighted	48	0.217116	1.05354	0.969795	1.14452	0.811125	0.420798
AD	TNFRSF1A	Inverse variance weighted	37	0.0373881	0.883688	0.786561	0.992808	0.100561	0.722813
AD	TNFRSF1B	Inverse variance weighted	39	0.570852	0.963936	0.848956	1.09449	0.0223684	0.431576
AD	VEGFA	Inverse variance weighted	53	0.0420997	0.946104	0.896885	0.998025	0.528121	0.446552
AD	VEGFC	Inverse variance weighted	25	0.241131	1.09623	0.940114	1.27828	0.296539	0.664178

## Sheet: Table S3
Supplementary Table 3. Results of Mendelian randomization analysis in validation satge
outcome	exposure	method	nsnp	IVW_pval	or	or_lci95	or_uci95	Heterogeneity_pval	Pleiotropy_pval
AD	ACVR1B	Inverse variance weighted	23	0.895847	0.982202	0.750634	1.28521	0.0215601	0.455
AD	ANG	Inverse variance weighted	69	0.714372	1.0131	0.94489	1.08623	0.841093	0.499233
AD	ANGPT1	Inverse variance weighted	37	0.902823	1.00967	0.865202	1.17825	0.526745	0.684732
AD	ANGPTL4	Inverse variance weighted	22	0.332507	1.03344	0.966921	1.10454	0.33311	0.444123
AD	AREG	Inverse variance weighted	22	0.777414	1.03664	0.807735	1.33042	0.188367	0.825191
AD	AXL	Inverse variance weighted	77	0.0277904	0.908751	0.834502	0.989607	0.188666	0.121879
AD	BMP2	Inverse variance weighted	21	0.134808	0.852651	0.691886	1.05077	0.303681	0.492317
AD	BMP6	Inverse variance weighted	42	0.179796	1.06866	0.969838	1.17756	0.963185	0.233111
AD	C3_C3	Inverse variance weighted	27	0.144419	0.880261	0.741703	1.0447	0.72878	0.273063
AD	C3_C3a	Inverse variance weighted	20	0.86663	0.981822	0.792592	1.21623	0.981483	0.660413
AD	C3_C3b	Inverse variance weighted	17	0.0717056	0.838787	0.692728	1.01564	0.589698	0.703752
AD	C3_C3d	Inverse variance weighted	19	0.349262	0.900358	0.722707	1.12168	0.814773	0.79329
AD	C3_iC3b	Inverse variance weighted	27	0.604699	0.953036	0.79435	1.14342	0.744938	0.392426
AD	CCL1	Inverse variance weighted	48	0.454683	0.965446	0.880422	1.05868	0.315729	0.52754
AD	CCL13	Inverse variance weighted	27	0.12507	0.865575	0.719764	1.04092	0.597006	0.870713
AD	CCL16	Inverse variance weighted	76	0.517364	0.983193	0.934013	1.03496	0.203967	0.505019
AD	CCL2	Inverse variance weighted	21	0.634376	1.0599	0.833955	1.34705	0.0366247	0.479066
AD	CCL20	Inverse variance weighted	17	0.141515	1.17254	0.948348	1.44974	0.428709	0.210855
AD	CCL24	Inverse variance weighted	18	0.982126	0.99723	0.782327	1.27116	0.00477337	0.57683
AD	CCL26	Inverse variance weighted	25	0.349067	0.89807	0.717105	1.1247	0.0544329	0.965496
AD	CCL3	Inverse variance weighted	25	0.595371	0.969625	0.865293	1.08654	0.213304	0.0315633
AD	CCL3L1	Inverse variance weighted	50	0.31299	0.941557	0.837608	1.0584	0.000804762	0.309916
AD	CCL4L1-LAG1	Inverse variance weighted	27	0.792635	0.975085	0.807883	1.17689	0.0483136	0.310641
AD	CCL5	Inverse variance weighted	46	0.0266035	1.1482	1.01617	1.29739	0.22975	0.266006
AD	CCL7	Inverse variance weighted	72	0.200291	1.0477	0.975589	1.12514	0.0113737	0.446831
AD	CCL8	Inverse variance weighted	99	0.464155	1.01835	0.969962	1.06915	0.317104	0.764726
AD	CD55	Inverse variance weighted	64	0.010171	0.891233	0.816304	0.97304	0.122467	0.974049
AD	CD9	Inverse variance weighted	44	0.595748	0.964402	0.843529	1.10259	0.0296724	0.400962
AD	CSF1	Inverse variance weighted	21	0.501282	1.08205	0.85987	1.36163	0.0433705	0.673133
AD	CSF2	Inverse variance weighted	21	0.356219	1.11936	0.880924	1.42232	0.177735	0.956063
AD	CSF2RB	Inverse variance weighted	58	0.274256	0.958891	0.88938	1.03384	0.341092	0.0143402
AD	CST4	Inverse variance weighted	73	0.0610515	1.06366	0.997142	1.13462	0.725125	0.998441
AD	CTNNB1	Inverse variance weighted	53	0.310229	0.947186	0.852943	1.05184	0.0262557	0.305622
AD	CTSB	Inverse variance weighted	86	0.947442	1.0022	0.938674	1.07004	0.196729	0.687813
AD	CXCL1	Inverse variance weighted	90	0.501137	0.981623	0.929982	1.03613	0.28919	0.576928
AD	CXCL10	Inverse variance weighted	25	0.35002	0.941621	0.830017	1.06823	0.315381	0.153532
AD	CXCL12	Inverse variance weighted	54	0.642897	0.953984	0.781728	1.1642	8.71915e-12	0.986387
AD	CXCL16	Inverse variance weighted	65	0.245094	0.926625	0.814886	1.05369	3.25962e-10	0.309906
AD	CXCL8	Inverse variance weighted	33	0.519869	1.06357	0.881551	1.28317	0.193577	0.633378
AD	DKK1	Inverse variance weighted	68	0.863789	1.007	0.929854	1.09055	0.275346	0.853288
AD	EDN1	Inverse variance weighted	21	0.304726	0.867811	0.661967	1.13766	0.0821565	0.657293
AD	EGF	Inverse variance weighted	31	0.668092	1.03563	0.88248	1.21535	0.934747	0.783437
AD	EGFR	Inverse variance weighted	24	0.295041	0.910781	0.764619	1.08488	0.0830555	0.257785
AD	EREG	Inverse variance weighted	20	0.595231	1.07064	0.832305	1.37722	0.191853	0.106718
AD	ESM1	Inverse variance weighted	53	0.0533063	1.14037	0.998128	1.30289	0.184509	0.967874
AD	ETS2	Inverse variance weighted	43	0.197896	1.07259	0.964062	1.19334	0.250029	0.664294
AD	FAS	Inverse variance weighted	46	0.401071	1.04908	0.938075	1.17322	0.27074	0.0696132
AD	FGF1	Inverse variance weighted	22	0.546385	0.92729	0.725581	1.18507	0.175347	0.341746
AD	FGF2	Inverse variance weighted	75	0.955571	0.997979	0.929408	1.07161	0.251373	0.0165673
AD	FGF7	Inverse variance weighted	25	0.367262	1.10342	0.890894	1.36665	0.0741284	0.579148
AD	GDF15	Inverse variance weighted	66	0.757838	0.98688	0.907406	1.07331	0.149699	0.388183
AD	GEM	Inverse variance weighted	95	0.73092	1.01096	0.950078	1.07574	0.00951703	0.0753528
AD	GMFG	Inverse variance weighted	17	0.273061	0.891166	0.725222	1.09508	0.340414	0.681977
AD	HGF	Inverse variance weighted	30	0.9851	1.00149	0.856663	1.1708	0.582072	0.569419
AD	HMGB1	Inverse variance weighted	23	0.361239	0.908868	0.740308	1.11581	0.149862	0.0904865
AD	ICAM1	Inverse variance weighted	78	0.260745	0.978067	0.940985	1.01661	0.685474	0.52582
AD	ICAM3	Inverse variance weighted	36	0.357695	0.92694	0.788569	1.08959	0.0042055	0.66636
AD	IGF1	Inverse variance weighted	62	0.512748	1.03595	0.931985	1.15151	0.299989	0.395442
AD	IGFBP1	Inverse variance weighted	28	0.593046	0.958605	0.820925	1.11938	0.231918	0.822953
AD	IGFBP2	Inverse variance weighted	32	0.430339	0.935508	0.792664	1.10409	0.495324	0.698214
AD	IGFBP3	Inverse variance weighted	81	0.307012	1.03354	0.97015	1.10106	0.879057	0.232811
AD	IGFBP4	Inverse variance weighted	18	0.685833	1.05186	0.823328	1.34381	0.179383	0.621028
AD	IGFBP5	Inverse variance weighted	24	0.471909	1.07249	0.886302	1.2978	0.494351	0.831905
AD	IGFBP6	Inverse variance weighted	23	0.974238	0.996965	0.829032	1.19892	0.855837	0.305365
AD	IGFBP7	Inverse variance weighted	69	0.0608099	0.936574	0.874564	1.00298	0.648913	0.352099
AD	IL10	Inverse variance weighted	22	0.516631	0.917467	0.707186	1.19027	0.0878664	0.476041
AD	IL13	Inverse variance weighted	31	0.652248	0.952192	0.769467	1.17831	0.00298741	0.651156
AD	IL15	Inverse variance weighted	32	0.643648	0.955267	0.786891	1.15967	0.0816371	0.439456
AD	IL18	Inverse variance weighted	18	0.865881	0.977571	0.751309	1.27197	0.0999593	0.268098
AD	IL1A	Inverse variance weighted	27	0.66361	0.949489	0.751709	1.19931	0.146985	0.00826589
AD	IL1B	Inverse variance weighted	32	0.0733276	1.1044	0.990661	1.23119	0.067619	0.914191
AD	IL2	Inverse variance weighted	23	0.167602	1.21262	0.92216	1.59458	0.00146936	0.724875
AD	IL32	Inverse variance weighted	18	0.833094	1.02228	0.832853	1.25479	0.978545	0.165146
AD	IL6	Inverse variance weighted	18	0.104343	0.813609	0.634319	1.04358	0.607736	0.929518
AD	IL6ST	Inverse variance weighted	66	0.539448	1.03016	0.93689	1.13271	0.118918	0.052926
AD	IL7	Inverse variance weighted	22	0.380616	1.13081	0.859083	1.48849	0.0675045	0.305886
AD	ITGA2	Inverse variance weighted	19	0.553554	1.07273	0.850397	1.35318	0.421813	0.707045
AD	ITPKA	Inverse variance weighted	28	0.638288	1.04489	0.870081	1.25482	0.171883	0.9953
AD	JUN	Inverse variance weighted	29	0.811725	0.980575	0.834416	1.15234	0.00675075	0.503786
AD	KITLG	Inverse variance weighted	46	0.0233003	1.23103	1.03498	1.46421	0.18149	0.131558
AD	LCP1	Inverse variance weighted	33	0.521046	0.954055	0.826392	1.10144	0.0139944	0.284034
AD	MIF	Inverse variance weighted	17	0.376564	1.10643	0.884222	1.38449	0.266836	0.286619
AD	MMP1	Inverse variance weighted	115	0.257864	1.02815	0.979874	1.07881	0.92487	0.649098
AD	MMP10	Inverse variance weighted	71	0.948215	0.997493	0.924711	1.076	0.208605	0.0763723
AD	MMP12	Inverse variance weighted	79	0.441601	0.978785	0.926759	1.03373	0.604779	0.710825
AD	MMP13	Inverse variance weighted	22	0.233144	0.875315	0.703217	1.08953	0.679463	0.28268
AD	MMP14	Inverse variance weighted	18	0.295135	0.866889	0.66347	1.13268	0.081191	0.399259
AD	MMP2	Inverse variance weighted	34	0.0284587	0.825496	0.695357	0.979992	0.571227	0.681714
AD	MMP3	Inverse variance weighted	39	0.0809525	0.61562	0.357019	1.06153	8.76855e-138	0.250694
AD	MMP9	Inverse variance weighted	63	0.668798	1.02199	0.925056	1.12908	0.0722775	0.6828
AD	NAP1L4	Inverse variance weighted	21	0.913815	0.988602	0.803273	1.21669	0.0349405	0.512797
AD	NRG1-SMDF	Inverse variance weighted	28	0.250499	1.12431	0.920647	1.37303	0.00418863	0.368738
AD	PAPPA	Inverse variance weighted	65	0.14678	0.926201	0.835086	1.02726	0.0206565	0.0748219
AD	PECAM1	Inverse variance weighted	37	0.68152	0.969082	0.8341	1.12591	0.0014071	0.422256
AD	PGF	Inverse variance weighted	22	0.564023	0.936791	0.750404	1.16947	0.262474	0.558996
AD	PLAT	Inverse variance weighted	30	0.796265	0.977665	0.8236	1.16055	0.09567	0.359627
AD	PLAU	Inverse variance weighted	68	0.861175	0.990918	0.894604	1.0976	0.00430558	0.191723
AD	PLAUR	Inverse variance weighted	60	0.0238322	1.29075	1.04048	1.60121	0.18769	0.577902
AD	SELPLG	Inverse variance weighted	79	0.934662	1.00315	0.930526	1.08144	0.568468	0.19839
AD	SERPINB4	Inverse variance weighted	35	0.892868	1.01166	0.85459	1.1976	0.497937	0.984877
AD	SERPINE1	Inverse variance weighted	28	0.082735	1.16679	0.980197	1.38891	0.595383	0.0327788
AD	SERPINE2	Inverse variance weighted	76	0.0383919	0.898758	0.812386	0.994312	0.18649	0.39967
AD	SPP1	Inverse variance weighted	38	0.190738	1.06424	0.96947	1.16827	0.0540022	0.0173389
AD	TIMP2	Inverse variance weighted	32	0.0538092	0.887535	0.786179	1.00196	0.224578	0.829247
AD	TNF	Inverse variance weighted	24	0.159669	0.850101	0.677896	1.06605	0.450419	0.107813
AD	TNFRSF11B	Inverse variance weighted	54	0.631667	0.977629	0.891251	1.07238	0.805308	0.331429
AD	TNFRSF1A	Inverse variance weighted	40	0.240083	1.09368	0.941905	1.2699	0.107311	0.769465
AD	TNFRSF1B	Inverse variance weighted	39	0.403351	0.932893	0.792636	1.09797	0.0947054	0.714747
AD	VEGFA-VEGF	Inverse variance weighted	34	0.558642	1.03954	0.91286	1.1838	0.0074022	0.988879
AD	VEGFC	Inverse variance weighted	23	0.972557	1.00275	0.857364	1.1728	0.331922	0.21775

## Sheet: Table S4
Supplementary Table 4. Potential drugs targeting PLAUR
gene	drug	regulatory approval	indication	interaction score
PLAUR	LENOGRASTIM	Approved		1.19336
PLAUR	PHORBOL 12-MYRISTATE 13-ACETATE	Not Approved		0.875128
PLAUR	RUXOLITINIB	Approved	antiinflammatory agent,antineoplastic agent	0.386086
PLAUR	RECOMBINANT HUMAN MONOCYTE CHEMOATTRACTANT PROTEIN-2	Not Approved		13.1269
PLAUR	RECOMBINANT INTERFERON GAMMA	Not Approved		13.1269
PLAUR	ADENOVIRUS VECTOR	Not Approved		0.937637
PLAUR	DIPHTHERIA TOXIN	Not Approved		13.1269
